# Supplementary material for: Promises and Pitfalls of In Vivo Evolution to Improve Phage Therapy
Source: Viruses. 2019 Nov 21;11(12):1083. doi: 10.3390/v11121083 (PMC6950294; doi:10.3390/v11121083)
Supplement: Supplementary file 1 [file viruses-11-01083-s001.zip]

Archive with 1 entries (1 files):
- viruses-633412-supplementary.nb
